# Supplementary material for: Magnetic resonance imaging of placentome development in the pregnant Ewe
Source: Placenta. Author manuscript; Available in PMC 2021 Aug 1. (PMC7611430; doi:10.1016/j.placenta.2021.01.017)
Supplement: Supplementary data [file EMS131075-supplement-Supplementary_data.zip]

Archive with 5 entries (5 files):
- 1-s2.0-S0143400421000254-mmc1.pdf
- 1-s2.0-S0143400421000254-mmc3.pdf
- 1-s2.0-S0143400421000254-mmc2.pdf
- 1-s2.0-S0143400421000254-mmc4.pdf
- 1-s2.0-S0143400421000254-mmc5.pdf
